# Supplementary material for: Preparation and Properties of Salecan–Soy Protein Isolate Composite Hydrogel Induced by Thermal Treatment and Transglutaminase
Source: Int J Mol Sci. 2022 Aug 20;23(16):9383. doi: 10.3390/ijms23169383 (PMC9409434; doi:10.3390/ijms23169383)
Supplement: Supplementary file 1 [file ijms-23-09383-s001.zip]

Archive with 1 entries (1 files):
- ijms-1839509-supplementary.pdf
